# Supplementary material for: Meiotic Behaviors of Allotetraploid Citrus Drive the Interspecific Recombination Landscape, the Genetic Structures, and Traits Inheritance in Tetrazyg Progenies Aiming to Select New Rootstocks
Source: Plants (Basel). 2023 Apr 12;12(8):1630. doi: 10.3390/plants12081630 (PMC10146282; doi:10.3390/plants12081630)
Supplement: Supplementary file 1 [file plants-12-01630-s001.zip]

Archive with 1 entries (1 files):
- plants-2276271-supplementary.pdf
